# Supplementary material for: Public health surveillance in the UK revolutionises our understanding of the invasive Salmonella Typhimurium epidemic in Africa
Source: Genome Med. 2017 Oct 31;9:92. doi: 10.1186/s13073-017-0480-7 (PMC5663059; doi:10.1186/s13073-017-0480-7)
Supplement: Supplementary file 1 — Accession numbers, year of isolation and source details of all 3,351 S. Typhimurium genomes sequenced by PHE within the timeframe of this study. (XLSX 80 kb) [file 13073_2017_480_MOESM1_ESM.xlsx]

## Sheet: Sheet2
SRA	YEAR	SOURCE
SRR6062293	2016	Human		Supplementary Table S1. Accession numbers, year of isolation and source details of all 3,351 S. Typhimurium genomes sequenced by PHE within the timeframe of this study. These genome sequences were used to identify ST313 isolates from the UK.
SRR6062357	2015	Human
SRR1970083	2014	Human
SRR6074633	2015	Human
SRR1958688	2014	Human
SRR1969207	2014	Human
SRR1968201	2014	Human
SRR3286578	2015	Human
SRR3049519	2014	Human
SRR1970136	2014	Human
SRR1968427	2014	Human
SRR6074593	2016	Environmental
SRR3286858	2015	Human
SRR3049541	2014	Human
SRR6111109	2015	Human
SRR3286913	2015	Human
SRR6111252	2015	Human
SRR3048557	2015	Human
SRR6116809	2015	Human
SRR1645887	2012	Human
SRR1646285	2012	Human
SRR1965532	2014	Human
SRR6113917	2016	Human
SRR5572417	2015	Environmental
SRR1965858	2015	Human
SRR1962284	2012	Food
SRR1645372	2012	Human
SRR6074539	2016	Human
SRR1645461	2012	Human
SRR1966471	2014	Human
SRR6111059	2015	Human
SRR5451258	2015	Human
SRR3049968	2015	Human
SRR6113920	2016	Human
SRR6117773	2016	Human
SRR1970108	2014	Human
SRR6074548	2015	Human
SRR1963221	2012	Human
SRR1635091	2012	Human
SRR1645446	2012	Human
SRR1645554	2012	Human
SRR1965261	2014	Human
SRR1645149	2012	Human
SRR6062370	2016	Human
SRR1958625	2014	Human
SRR1645467	2012	Human
SRR1963225	2014	Human
SRR1969180	2015	Human
SRR3322379	2015	Human
SRR3285252	2015	Human
SRR3048539	2014	Human
SRR6117799	2016	Human
SRR1968793	2014	Human
SRR3322989	2015	Human
SRR1958502	2014	Human
SRR6111222	2016	Human
SRR1645773	2012	Human
SRR6062371	2016	Human
SRR3284747	2015	Human
SRR3323016	2015	Human
SRR3322667	2015	Human
SRR6074675	2015	Human
SRR1966368	2014	Human
SRR1645865	2012	Human
SRR1969167	2015	Human
SRR1968804	2014	Human
SRR6111057	2015	Food
SRR6074588	2016	Human
SRR3323019	2015	Human
SRR1957906	2014	Human
SRR6110985	2015	Human
SRR1969241	2014	Human
SRR6116804	2015	Human
SRR1965201	2015	Human
SRR6116903	2015	Human
SRR1645761	2012	Animal
SRR6117750	2016	Human
SRR6114101	2015	Environmental
SRR3323047	2015	Human
SRR6062446	2015	Human
SRR1645813	2012	Human
SRR1958591	2014	Human
SRR3048701	2014	Human
SRR1963501	2014	Animal
SRR1967208	2014	Human
SRR1957858	2014	Human
SRR1965061	2014	Human
SRR3120734	2014	Human
SRR1969149	2014	Human
SRR1968784	2014	Human
SRR5572423	2015	Human
SRR1967461	2014	Human
SRR6114086	2016	Human
SRR6062402	2015	Human
SRR1963525	2014	Human
SRR3322420	2015	Human
SRR1959504	2015	Human
SRR3322211	2016	Human
SRR6117751	2016	Human
SRR1646092	2012	Human
SRR6117649	2016	Human
SRR6074610	2015	Human
SRR1645746	2012	Human
SRR6074601	2016	Human
SRR6117823	2016	Human
SRR6074558	2016	Human
SRR6110997	2016	Human
SRR6074626	2015	Human
SRR6114075	2015	Human
SRR6062421	2015	Human
SRR3323020	2015	Human
SRR6074672	2015	Human
SRR1969044	2014	Human
SRR1965343	2014	Human
SRR5564914	2016	Environmental
SRR1968676	2014	Human
SRR1969177	2014	Human
SRR3048798	2014	Human
SRR6111062	2015	Human
SRR6111114	2015	Human
SRR1967087	2014	Human
SRR3285456	2015	Human
SRR6111217	2015	Human
SRR3048751	2014	Human
SRR6074713	2015	Human
SRR6074565	2015	Human
SRR6111291	2016	Human
SRR1967565	2014	Human
SRR6111015	2015	Human
SRR5572400	2016	Human
SRR1645780	2012	Human
SRR6116796	2015	Human
SRR1965311	2014	Human
SRR1960987	2014	Human
SRR6116901	2015	Human
SRR1645797	2012	Human
SRR3322273	2015	Human
SRR3049575	2015	Human
SRR3049405	2014	Human
SRR3322138	2015	Human
SRR1958181	2014	Human
SRR1970157	2014	Human
SRR1967760	2014	Food
SRR6062265	2015	Human
SRR1966121	2015	Human
SRR1963496	2014	Human
SRR1646207	2012	Human
SRR3322857	2015	Human
SRR6074557	2015	Human
SRR6116954	2016	Human
SRR1965305	2015	Human
SRR1968460	2014	Human
SRR1645333	2012	Human
SRR6117834	2016	Human
SRR1969019	2014	Human
SRR6062458	2015	Human
SRR1969536	2015	Human
SRR1969376	2014	Human
SRR1966047	2014	Human
SRR1968124	2014	Human
SRR1960689	2015	Human
SRR6111194	2015	Human
SRR1968140	2014	Human
SRR6074583	2016	Human
SRR1966654	2014	Human
SRR3286892	2015	Human
SRR1968612	2015	Human
SRR1968187	2014	Human
SRR6117760	2016	Human
SRR3322656	2015	Human
SRR1969373	2015	Human
SRR6117814	2016	Human
SRR1965466	2014	Human
SRR1968379	2014	Human
SRR5572410	2016	Environmental
SRR6116922	2015	Human
SRR3048561	2015	Human
SRR1967674	2014	Human
SRR1969479	2014	Human
SRR1645454	2012	Human
SRR6117776	2016	Human
SRR6111100	2016	Human
SRR3322163	2015	Human
SRR5572416	2015	Human
SRR6111044	2015	Human
SRR3286848	2015	Human
SRR1968397	2014	Human
SRR6062321	2015	Human
SRR1957778	2014	Human
SRR1645937	2012	Human
SRR1969691	2015	Human
SRR3322022	2015	Human
SRR1968528	2014	Human
SRR6110980	2015	Human
SRR3322960	2015	Human
SRR1646131	2012	Food
SRR6117853	2016	Human
SRR3321859	2015	Human
SRR1965809	2015	Human
SRR1960314	2014	Human
SRR6074529	2016	Human
SRR3049188	2015	Human
SRR6074665	2016	Human
SRR6074694	2015	Human
SRR6111099	2015	Human
SRR1966871	2015	Food
SRR1967525	2014	Human
SRR1646095	2012	Human
SRR6116935	2016	Human
SRR1969658	2014	Human
SRR1970116	2015	Human
SRR6114092	2015	Human
SRR1965147	2015	Human
SRR6114062	2015	Human
SRR3284715	2015	Human
SRR5451277	2015	Human
SRR3322203	2015	Human
SRR6117794	2016	Human
SRR1968820	2014	Human
SRR1645169	2012	Human
SRR1645973	2012	Human
SRR6074504	2015	Human
SRR1965064	2014	Human
SRR1968818	2014	Human
SRR1970192	2014	Human
SRR6074726	2015	Human
SRR5193685	2015	Human
SRR1645996	2012	Food
SRR6074668	2015	Human
SRR1645837	2012	Human
SRR3285430	2015	Human
SRR3048717	2014	Human
SRR5565032	2016	Environmental
SRR1965188	2014	Human
SRR1957846	2014	Human
SRR6117748	2016	Human
SRR1969799	2014	Human
SRR6111330	2015	Human
SRR1969904	2014	Human
SRR1969675	2014	Human
SRR1968846	2014	Human
SRR1960204	2012	Food
SRR1967031	2014	Human
SRR6062410	2015	Human
SRR6062441	2016	Human
SRR6111333	2015	Human
SRR1646365	2012	Human
SRR1968160	2014	Human
SRR3322108	2015	Human
SRR6074681	2015	Human
SRR1965244	2014	Human
SRR1966459	2014	Human
SRR1967606	2014	Human
SRR1970027	2014	Human
SRR6074577	2016	Human
SRR1969119	2014	Human
SRR1958214	2014	Human
SRR1957998	2014	Human
SRR1646132	2012	Human
SRR6111227	2015	Human
SRR3286699	2015	Human
SRR1967256	2014	Human
SRR6117830	2016	Human
SRR1968735	2014	Human
SRR6113916	2015	Human
SRR1958288	2014	Human
SRR6074617	2016	Human
SRR6117782	2016	Human
SRR1968178	2014	Human
SRR6074551	2015	Human
SRR5451262	2016	Human
SRR5564921	2015	Environmental
SRR1645265	2012	Human
SRR6117763	2016	Human
SRR6062368	2016	Human
SRR1969485	2015	Human
SRR1646177	2012	Human
SRR1963370	2012	Human
SRR6074698	2015	Human
SRR6062325	2015	Human
SRR3285461	2015	Human
SRR3322345	2015	Human
SRR1645471	2012	Human
SRR3049318	2014	Human
SRR1969910	2014	Human
SRR1965166	2014	Human
SRR1968405	2015	Human
SRR6074645	2015	Human
SRR1970013	2014	Human
SRR6074636	2015	Human
SRR1645953	2012	Human
SRR1960045	2014	Human
SRR3286854	2015	Human
SRR1968962	2015	Human
SRR1645952	2012	Food
SRR6062330	2015	Human
SRR6062350	2015	Human
SRR6116916	2016	Human
SRR3285358	2015	Human
SRR6062300	2015	Human
SRR5572383	2015	Human
SRR3049634	2014	Human
SRR6111098	2015	Human
SRR1967417	2015	Human
SRR3285487	2015	Human
SRR6074652	2016	Human
SRR6111201	2015	Human
SRR1646141	2012	Human
SRR6116978	2015	Human
SRR1966505	2014	Human
SRR1645942	2012	Human
SRR1965940	2014	Human
SRR1965712	2014	Human
SRR1646023	2012	Human
SRR6074498	2016	Human
SRR1967627	2014	Human
SRR6062332	2015	Human
SRR3321997	2015	Human
SRR5572385	2016	Environmental
SRR1966322	2014	Human
SRR1645599	2012	Human
SRR5215797	2015	Human
SRR1646376	2012	Human
SRR6111024	2015	Human
SRR1966434	2015	Human
SRR6062386	2015	Human
SRR1969857	2015	Human
SRR1958513	2014	Human
SRR1959429	2012	Human
SRR1966501	2014	Human
SRR6111009	2016	Human
SRR6111072	2015	Human
SRR1967718	2015	Human
SRR1968437	2014	Human
SRR1965071	2015	Human
SRR6117842	2016	Human
SRR3049427	2015	Human
SRR5572360	2015	Human
SRR3049727	2014	Human
SRR1646112	2012	Human
SRR1969751	2014	Human
SRR6074505	2016	Human
SRR3049876	2014	Human
SRR3285471	2015	Human
SRR3286967	2015	Human
SRR6062435	2015	Human
SRR1969701	2014	Human
SRR1969961	2015	Human
SRR3049071	2014	Human
SRR1645381	2012	Human
SRR3286926	2015	Human
SRR1963341	2014	Human
SRR6111081	2016	Human
SRR6074545	2015	Human
SRR1965696	2014	Human
SRR3048847	2014	Human
SRR3048873	2014	Human
SRR6111191	2015	Human
SRR6116967	2016	Human
SRR1645884	2012	Human
SRR1968666	2014	Food
SRR6111302	2015	Human
SRR6062314	2015	Human
SRR1960982	2015	Human
SRR3285281	2016	Human
SRR1959460	2014	Human
SRR6117821	2016	Human
SRR1645174	2012	Human
SRR1970277	2014	Human
SRR1968113	2014	Human
SRR6062425	2015	Human
SRR3322417	2015	Human
SRR1958073	2014	Human
SRR6111079	2015	Human
SRR1965045	2014	Human
SRR3284812	2015	Human
SRR1958132	2014	Human
SRR6117796	2016	Human
SRR3286637	2015	Human
SRR1965634	2015	Human
SRR1965331	2014	Human
SRR6117785	2016	Human
SRR5572367	2016	Environmental
SRR3286591	2015	Human
SRR1968762	2015	Human
SRR5572357	2016	Environmental
SRR1966188	2014	Human
SRR1960355	2014	Human
SRR1645721	2012	Human
SRR1967077	2014	Human
SRR1645383	2012	Human
SRR3286640	2015	Human
SRR1958563	2014	Human
SRR1969628	2014	Human
SRR6074532	2016	Human
SRR1970307	2014	Human
SRR1957753	2014	Animal
SRR6074627	2016	Human
SRR6111054	2015	Human
SRR5451266	2015	Human
SRR1645843	2012	Human
SRR1958405	2014	Human
SRR1970138	2014	Human
SRR3048970	2014	Human
SRR3322653	2015	Human
SRR1965896	2014	Human
SRR1645787	2012	Human
SRR3049833	2014	Human
SRR3284693	2015	Human
SRR3048728	2014	Human
SRR1959238	2014	Human
SRR3322329	2015	Human
SRR6062275	2015	Human
SRR1960131	2015	Human
SRR1963532	2014	Human
SRR3285420	2015	Human
SRR3049039	2014	Human
SRR3285413	2015	Human
SRR6111198	2015	Human
SRR1967130	2014	Human
SRR3284816	2015	Human
SRR1969106	2014	Human
SRR1635112	2012	Human
SRR1969308	2014	Human
SRR1958306	2014	Human
SRR3284730	2015	Human
SRR6074534	2015	Human
SRR6116896	2015	Human
SRR6111247	2016	Human
SRR1966973	2015	Human
SRR1960902	2014	Human
SRR1965964	2014	Human
SRR6062344	2016	Human
SRR3048655	2014	Human
SRR6111023	2015	Human
SRR6111018	2015	Human
SRR1965173	2014	Human
SRR6074728	2015	Human
SRR1969237	2015	Human
SRR1958116	2014	Human
SRR1645809	2012	Human
SRR3322711	2015	Human
SRR1969678	2015	Human
SRR1635068	2012	Human
SRR1645834	2012	Human
SRR6117638	2016	Human
SRR1957899	2014	Human
SRR1635121	2012	Human
SRR1969420	2014	Human
SRR3284832	2015	Human
SRR6111327	2015	Human
SRR6062257	2016	Human
SRR5572422	2015	Environmental
SRR6062363	2015	Human
SRR6117810	2016	Human
SRR5565035	2016	Environmental
SRR1970247	2014	Human
SRR1645935	2012	Human
SRR6116946	2016	Human
SRR1968878	2015	Human
SRR1958577	2014	Human
SRR3286779	2015	Human
SRR3049202	2014	Human
SRR3049255	2014	Human
SRR6074673	2016	Human
SRR1969975	2014	Human
SRR1969473	2014	Human
SRR6062307	2015	Human
SRR5564902	2015	Human
SRR1963079	2014	Human
SRR1966308	2014	Human
SRR6111256	2015	Human
SRR1966662	2014	Human
SRR1966513	2014	Human
SRR6116906	2016	Human
SRR6062376	2015	Human
SRR6110981	2016	Human
SRR6111233	2015	Human
SRR5193977	2015	Human
SRR1960385	2014	Human
SRR3049860	2014	Human
SRR5193586	2015	Human
SRR1970092	2014	Human
SRR3049232	2014	Human
SRR6117837	2016	Human
SRR1646057	2012	Human
SRR3286604	2015	Human
SRR6117822	2016	Human
SRR6062255	2015	Human
SRR1967281	2014	Human
SRR1646053	2012	Human
SRR6111298	2015	Human
SRR3285478	2015	Human
SRR6074642	2015	Human
SRR1966514	2014	Human
SRR1645909	2012	Human
SRR1967499	2014	Human
SRR1968092	2014	Human
SRR6074701	2015	Human
SRR1965388	2014	Human
SRR6111008	2016	Human
SRR6111001	2015	Human
SRR6111113	2015	Human
SRR1645726	2012	Human
SRR1970041	2015	Human
SRR3286634	2015	Food
SRR1967651	2014	Human
SRR1970120	2015	Human
SRR5572364	2016	Environmental
SRR3285053	2015	Human
SRR6114066	2015	Human
SRR1970282	2015	Human
SRR3049268	2014	Human
SRR6117795	2016	Human
SRR1645930	2012	Human
SRR5451278	2015	Human
SRR6114070	2015	Human
SRR1958320	2014	Human
SRR1645382	2012	Human
SRR1965598	2014	Human
SRR3049823	2015	Human
SRR1966813	2015	Human
SRR6111208	2016	Human
SRR5564919	2015	Environmental
SRR1966157	2015	Human
SRR5564920	2016	Environmental
SRR1967249	2014	Human
SRR1967703	2014	Human
SRR1968450	2015	Human
SRR1969387	2014	Human
SRR6111340	2015	Human
SRR1957829	2014	Human
SRR1967124	2014	Human
SRR1958629	2014	Human
SRR6116925	2015	Human
SRR3322354	2015	Human
SRR6111213	2015	Human
SRR6116950	2015	Human
SRR1963093	2014	Human
SRR1645184	2012	Human
SRR6114081	2015	Human
SRR3322368	2015	Human
SRR1959493	2014	Human
SRR1957965	2014	Human
SRR3049343	2014	Human
SRR6116926	2015	Human
SRR1967036	2014	Human
SRR6111220	2016	Human
SRR3049848	2015	Human
SRR3286704	2015	Human
SRR3284716	2015	Human
SRR1960185	2014	Human
SRR6074712	2016	Human
SRR1969649	2014	Human
SRR6062440	2014	Human
SRR6111036	2015	Human
SRR6111338	2015	Human
SRR1645608	2012	Human
SRR5572373	2016	Environmental
SRR6111011	2015	Human
SRR1959471	2015	Human
SRR1645214	2012	Food
SRR6110976	2015	Human
SRR1646014	2012	Human
SRR1966098	2014	Human
SRR6111066	2015	Human
SRR1958344	2014	Human
SRR3048762	2014	Human
SRR3049696	2014	Human
SRR1969401	2014	Human
SRR3322723	2015	Human
SRR1646171	2012	Human
SRR6074560	2016	Food
SRR1969825	2014	Human
SRR1967045	2014	Human
SRR3049580	2014	Human
SRR6117645	2016	Human
SRR5572404	2016	Environmental
SRR3286955	2015	Human
SRR6111060	2016	Human
SRR1967107	2014	Human
SRR6117764	2016	Human
SRR1969511	2014	Human
SRR6111218	2015	Human
SRR1966835	2014	Human
SRR6062404	2016	Human
SRR6062268	2016	Human
SRR6062429	2015	Human
SRR1965461	2014	Human
SRR6062396	2015	Human
SRR1969848	2014	Human
SRR3286929	2015	Human
SRR1970024	2014	Human
SRR1645988	2012	Human
SRR3285379	2015	Human
SRR1965108	2014	Human
SRR1645615	2012	Human
SRR6114096	2016	Human
SRR1968481	2014	Human
SRR1646382	2012	Human
SRR3286592	2015	Human
SRR6116939	2015	Human
SRR6117767	2016	Human
SRR3284711	2015	Human
SRR1968022	2014	Human
SRR1969481	2014	Human
SRR3049754	2014	Human
SRR5451275	2015	Human
SRR1963374	2012	Food
SRR5451286	2015	Human
SRR1965099	2014	Human
SRR6117790	2016	Human
SRR6114079	2016	Human
SRR1969574	2015	Human
SRR6074658	2015	Human
SRR1967739	2014	Human
SRR1969452	2014	Human
SRR3120727	2014	Human
SRR5215816	2016	Human
SRR3285405	2015	Human
SRR3285490	2015	Human
SRR1646194	2012	Human
SRR5451269	2016	Human
SRR1958458	2014	Human
SRR3322409	2015	Human
SRR1967841	2014	Human
SRR3049454	2015	Human
SRR6116899	2016	Human
SRR6111048	2016	Human
SRR1645239	2012	Human
SRR3049209	2015	Human
SRR6111347	2015	Human
SRR3049890	2015	Human
SRR1965546	2014	Human
SRR3049317	2014	Human
SRR6062335	2015	Human
SRR3048985	2015	Human
SRR6111243	2015	Human
SRR1966766	2014	Human
SRR6110996	2015	Human
SRR6116930	2015	Human
SRR6111202	2015	Human
SRR6114076	2015	Human
SRR3285426	2014	Human
SRR1968835	2014	Human
SRR1645348	2012	Human
SRR6062414	2015	Human
SRR1965153	2014	Human
SRR1969130	2014	Human
SRR5564910	2016	Environmental
SRR6114107	2015	Human
SRR1958285	2014	Human
SRR1646135	2012	Human
SRR3323008	2015	Human
SRR1966963	2015	Human
SRR1958026	2014	Human
SRR3048923	2015	Human
SRR1968084	2015	Human
SRR1970253	2014	Human
SRR3322643	2015	Food
SRR6074613	2015	Human
SRR1969560	2014	Human
SRR1645743	2012	Human
SRR1965508	2014	Human
SRR3322620	2015	Human
SRR1963380	2014	Human
SRR5564907	2016	Environmental
SRR1959497	2014	Human
SRR3322341	2015	Human
SRR3284829	2015	Human
SRR5572356	2015	Human
SRR6074722	2015	Human
SRR5451272	2016	Human
SRR1966000	2014	Human
SRR6062347	2016	Human
SRR1967093	2014	Human
SRR1966739	2014	Human
SRR1966068	2014	Human
SRR1969072	2014	Human
SRR3286896	2015	Human
SRR3286813	2015	Human
SRR3285466	2016	Human
SRR6062353	2015	Human
SRR6062392	2015	Human
SRR6062454	2015	Human
SRR1967413	2014	Human
SRR1966530	2014	Human
SRR5451280	2016	Human
SRR1969122	2014	Human
SRR3048685	2014	Human
SRR3284743	2015	Human
SRR1963083	2014	Human
SRR3049572	2014	Human
SRR3286648	2015	Human
SRR6074690	2015	Human
SRR3284780	2015	Environmental
SRR3048545	2014	Human
SRR1645433	2012	Human
SRR1958298	2014	Human
SRR6116793	2015	Human
SRR1968712	2014	Human
SRR6116788	2015	Human
SRR3322370	2015	Human
SRR3049946	2014	Human
SRR6062318	2015	Human
SRR1958639	2014	Human
SRR1645369	2012	Human
SRR6074649	2016	Human
SRR6116802	2016	Human
SRR5565039	2015	Human
SRR6111029	2015	Human
SRR6111238	2015	Human
SRR6074549	2016	Animal
SRR3322395	2015	Human
SRR1645899	2012	Human
SRR1969748	2014	Human
SRR1646359	2012	Human
SRR6074686	2015	Human
SRR1958596	2014	Human
SRR6074661	2015	Human
SRR1969683	2014	Human
SRR1960217	2015	Human
SRR1968706	2014	Human
SRR1967214	2014	Human
SRR6111223	2015	Human
SRR1645875	2012	Human
SRR3322858	2015	Human
SRR6074620	2016	Human
SRR6117802	2016	Human
SRR6111027	2015	Human
SRR1966852	2015	Human
SRR1965475	2014	Human
SRR3286623	2015	Human
SRR6117828	2016	Human
SRR6111286	2015	Human
SRR5565028	2016	Environmental
SRR1958473	2014	Human
SRR1958492	2014	Human
SRR6074687	2015	Human
SRR1960041	2012	Human
SRR1968669	2014	Food
SRR6111105	2015	Human
SRR1959469	2014	Food
SRR3286608	2015	Human
SRR6062438	2015	Human
SRR1645555	2012	Human
SRR6111211	2015	Human
SRR3049928	2014	Human
SRR5193416	2015	Human
SRR3286714	2015	Human
SRR1966211	2014	Human
SRR6062382	2015	Food
SRR1646107	2012	Human
SRR6062261	2015	Human
SRR1969719	2015	Human
SRR6116963	2016	Human
SRR6062389	2015	Human
SRR6110992	2015	Human
SRR6111195	2016	Human
SRR1969136	2014	Human
SRR6074489	2015	Human
SRR1965418	2014	Human
SRR1967311	2014	Human
SRR1966509	2014	Human
SRR1967689	2014	Human
SRR3048936	2014	Human
SRR1635127	2012	Human
SRR3049246	2014	Human
SRR6062279	2016	Human
SRR6062431	2015	Human
SRR6116919	2015	Human
SRR6116913	2015	Human
SRR3048555	2014	Human
SRR1958202	2014	Human
SRR1960364	2014	Human
SRR1962557	2014	Human
SRR1966932	2014	Human
SRR1645878	2012	Human
SRR1646119	2012	Human
SRR1969297	2014	Human
SRR1967318	2014	Human
SRR3048914	2014	Human
SRR6074595	2015	Human
SRR1635088	2012	Human
SRR1967933	2014	Human
SRR6062380	2015	Human
SRR1968008	2014	Human
SRR6111075	2015	Human
SRR1968061	2015	Human
SRR6117817	2016	Human
SRR3322351	2015	Human
SRR1960276	2014	Animal
SRR3049815	2014	Human
SRR1969440	2015	Human
SRR6111085	2015	Human
SRR3323045	2015	Human
SRR1967212	2015	Human
SRR6117805	2016	Human
SRR6111317	2015	Human
SRR6062436	2015	Human
SRR6111039	2015	Food
SRR1645363	2012	Human
SRR6074664	2015	Human
SRR3285434	2015	Human
SRR3286686	2015	Human
SRR5572408	2015	Environmental
SRR6111287	2015	Human
SRR3322382	2015	Human
SRR1645142	2012	Human
SRR1968269	2015	Human
SRR1970132	2014	Human
SRR6117838	2016	Human
SRR1969866	2014	Human
SRR1966431	2014	Human
SRR1969071	2014	Human
SRR6111214	2015	Human
SRR1969347	2014	Human
SRR1965342	2014	Human
SRR6074501	2015	Human
SRR6117758	2016	Human
SRR3286963	2015	Human
SRR3286840	2015	Food
SRR1963369	2015	Human
SRR3284722	2015	Human
SRR1966841	2014	Human
SRR1968052	2014	Human
SRR6074605	2016	Human
SRR1968909	2014	Human
SRR1967195	2014	Human
SRR3286707	2015	Human
SRR1965088	2014	Human
SRR6110977	2015	Human
SRR6062282	2016	Food
SRR3323034	2015	Human
SRR3284677	2015	Human
SRR3049953	2015	Human
SRR6111334	2015	Human
SRR6062266	2015	Human
SRR1958221	2014	Human
SRR1963345	2015	Human
SRR3049551	2014	Human
SRR6111037	2015	Human
SRR1646234	2012	Human
SRR1645389	2012	Human
SRR3048988	2014	Human
SRR1969941	2014	Human
SRR1967677	2014	Human
SRR1645825	2012	Human
SRR6074550	2015	Human
SRR1960147	2014	Human
SRR3284760	2015	Human
SRR3049563	2014	Human
SRR6062322	2015	Human
SRR1965093	2014	Human
SRR6111308	2015	Human
SRR5565033	2016	Environmental
SRR6111004	2015	Human
SRR1968954	2014	Food
SRR3049280	2014	Human
SRR6074562	2016	Environmental
SRR3285155	2015	Human
SRR1965812	2014	Human
SRR1965878	2014	Human
SRR1966466	2014	Human
SRR6111292	2015	Human
SRR3322135	2015	Human
SRR1959453	2014	Human
SRR1966099	2015	Human
SRR6116798	2015	Human
SRR1963444	2014	Human
SRR1969775	2014	Human
SRR3321892	2015	Human
SRR3049401	2014	Human
SRR6114108	2015	Human
SRR1965178	2014	Human
SRR6074648	2016	Human
SRR1968020	2014	Human
SRR1967248	2014	Human
SRR1957801	2014	Human
SRR1965312	2014	Human
SRR1966524	2015	Human
SRR1967940	2015	Human
SRR6074491	2015	Human
SRR5216065	2016	Human
SRR6114102	2015	Human
SRR1969506	2014	Human
SRR1966862	2014	Human
SRR1968960	2015	Human
SRR3049809	2014	Human
SRR1967710	2014	Human
SRR1968613	2014	Human
SRR6117642	2016	Human
SRR3321880	2015	Human
SRR1970076	2014	Human
SRR6111063	2015	Food
SRR1968141	2014	Human
SRR3049032	2014	Human
SRR6116955	2015	Human
SRR3286893	2015	Human
SRR1970169	2014	Human
SRR3286599	2015	Human
SRR1967474	2015	Human
SRR1960290	2014	Food
SRR1969016	2014	Human
SRR1965903	2014	Human
SRR5572418	2015	Environmental
SRR3049682	2015	Human
SRR1645459	2012	Human
SRR1963471	2015	Human
SRR3049557	2014	Human
SRR1969476	2014	Human
SRR6062361	2016	Human
SRR1645453	2012	Human
SRR6062299	2015	Human
SRR1645576	2012	Human
SRR1966196	2014	Human
SRR1965668	2014	Human
SRR1967051	2014	Human
SRR5564917	2016	Environmental
SRR3321870	2016	Human
SRR3049776	2014	Human
SRR3285435	2015	Human
SRR5193557	2016	Human
SRR5572411	2016	Environmental
SRR1645171	2012	Human
SRR1969930	2014	Human
SRR6116980	2016	Human
SRR6117815	2016	Human
SRR1957860	2014	Human
SRR1967524	2014	Human
SRR6074494	2016	Human
SRR1969641	2014	Human
SRR1645279	2012	Human
SRR1645211	2012	Human
SRR6111316	2015	Human
SRR3322110	2015	Human
SRR6062294	2015	Human
SRR1969480	2014	Human
SRR3285442	2015	Human
SRR1645646	2012	Human
SRR3323042	2015	Human
SRR1645148	2012	Human
SRR1970327	2014	Human
SRR6111253	2016	Environmental
SRR1965203	2014	Human
SRR3322122	2015	Human
SRR1967884	2014	Human
SRR6116929	2015	Human
SRR1968704	2015	Human
SRR3049865	2014	Human
SRR1957818	2014	Human
SRR6074697	2015	Human
SRR1646073	2012	Human
SRR6062320	2016	Human
SRR1963291	2014	Human
SRR1646010	2012	Human
SRR6062345	2015	Human
SRR1965798	2014	Human
SRR1968871	2014	Human
SRR3049141	2014	Human
SRR6111324	2015	Human
SRR1966170	2014	Human
SRR1966518	2014	Human
SRR6116909	2015	Human
SRR1645730	2012	Human
SRR6111331	2015	Human
SRR6074619	2015	Human
SRR1968426	2014	Human
SRR6117793	2016	Human
SRR6116942	2015	Human
SRR5572370	2016	Environmental
SRR6111087	2015	Human
SRR6074678	2015	Human
SRR6062264	2015	Human
SRR1960310	2014	Human
SRR1966291	2014	Human
SRR3048528	2014	Human
SRR6111117	2015	Human
SRR1645601	2012	Human
SRR1963451	2014	Human
SRR3120715	2014	Human
SRR1968798	2014	Human
SRR1966257	2014	Human
SRR1645430	2012	Human
SRR1967547	2014	Human
SRR1635094	2012	Human
SRR1965672	2014	Human
SRR1963542	2014	Human
SRR1967558	2015	Human
SRR3322668	2015	Human
SRR1960366	2014	Human
SRR6116803	2015	Human
SRR1967882	2014	Human
SRR1646398	2012	Human
SRR1967460	2014	Animal
SRR6062360	2016	Human
SRR6116797	2015	Human
SRR6062259	2016	Human
SRR3322959	2015	Human
SRR1970109	2014	Human
SRR1966334	2014	Human
SRR3323017	2015	Human
SRR1960138	2015	Human
SRR1966367	2014	Human
SRR3322712	2016	Human
SRR6116902	2015	Human
SRR1963253	2014	Human
SRR6116790	2015	Human
SRR1960375	2014	Human
SRR3048880	2014	Human
SRR1645557	2012	Human
SRR1966731	2014	Human
SRR5565040	2015	Environmental
SRR1959505	2015	Food
SRR6116897	2015	Human
SRR1963098	2014	Human
SRR6062372	2015	Human
SRR6116900	2016	Human
SRR6111058	2016	Human
SRR1967027	2015	Food
SRR1960048	2014	Human
SRR1645323	2012	Human
SRR6062403	2016	Human
SRR6062304	2015	Human
SRR6062424	2015	Human
SRR3049790	2014	Human
SRR1646160	2012	Food
SRR1646190	2012	Human
SRR1965996	2014	Human
SRR1958331	2014	Human
SRR1966180	2015	Human
SRR1966304	2014	Human
SRR1969540	2014	Human
SRR1965899	2014	Human
SRR1967419	2014	Human
SRR1967893	2014	Human
SRR6062408	2015	Human
SRR1960381	2014	Human
SRR6110984	2016	Human
SRR3049115	2014	Human
SRR1965589	2014	Human
SRR1969263	2015	Human
SRR6074700	2016	Human
SRR6074536	2015	Human
SRR6062277	2016	Human
SRR1969407	2015	Human
SRR1958601	2014	Human
SRR3049889	2015	Human
SRR1969029	2015	Human
SRR5193532	2016	Environmental
SRR1967783	2014	Human
SRR5572386	2015	Environmental
SRR1957832	2014	Human
SRR1645855	2012	Human
SRR1645144	2012	Human
SRR1635109	2012	Human
SRR6074506	2015	Human
SRR6117843	2016	Human
SRR3286676	2015	Human
SRR1967995	2014	Human
SRR3286672	2015	Human
SRR1960135	2012	Food
SRR5572424	2016	Environmental
SRR6062449	2015	Human
SRR1960532	2014	Human
SRR6116966	2015	Human
SRR1963327	2015	Human
SRR6074497	2016	Human
SRR1958093	2014	Human
SRR6062460	2015	Human
SRR1646205	2012	Human
SRR1645941	2012	Human
SRR3284811	2015	Human
SRR1968510	2014	Human
SRR6117811	2016	Human
SRR1646062	2012	Human
SRR6074653	2015	Human
SRR1958652	2014	Human
SRR1645345	2012	Human
SRR1958394	2014	Human
SRR1966642	2014	Human
SRR1645610	2012	Human
SRR3284725	2015	Human
SRR1646082	2012	Human
SRR3285398	2015	Human
SRR1968376	2014	Human
SRR1966576	2014	Human
SRR6116891	2016	Human
SRR3049233	2014	Human
SRR1966998	2014	Human
SRR3049441	2014	Human
SRR5572352	2016	Human
SRR3322856	2015	Human
SRR3285359	2015	Human
SRR1969208	2015	Human
SRR6062331	2015	Human
SRR6111084	2015	Human
SRR3049485	2014	Human
SRR3049077	2014	Human
SRR3049536	2015	Human
SRR6117775	2016	Human
SRR1967279	2014	Human
SRR3048981	2014	Human
SRR1967148	2014	Human
SRR1959260	2014	Human
SRR6117786	2016	Human
SRR1966783	2015	Food
SRR3322590	2015	Human
SRR1966982	2014	Human
SRR1957874	2014	Human
SRR6117835	2016	Human
SRR6062313	2015	Human
SRR1969333	2015	Human
SRR1962554	2014	Human
SRR1967722	2014	Human
SRR1965648	2014	Human
SRR1959462	2014	Human
SRR1958631	2014	Human
SRR3049226	2014	Human
SRR6074655	2015	Human
SRR1966604	2014	Human
SRR3049127	2015	Human
SRR1959513	2014	Human
SRR6062416	2015	Human
SRR3322701	2015	Human
SRR1958354	2014	Human
SRR5572403	2015	Human
SRR5564897	2016	Environmental
SRR5572396	2015	Human
SRR6111077	2015	Human
SRR1966189	2014	Human
SRR6117820	2016	Human
SRR6062385	2015	Human
SRR1967389	2014	Human
SRR1965373	2014	Human
SRR6111303	2015	Human
SRR1958048	2014	Human
SRR6062397	2015	Human
SRR1959284	2014	Human
SRR1963287	2014	Human
SRR1961771	2014	Human
SRR1966888	2014	Human
SRR6074671	2016	Human
SRR5572384	2015	Human
SRR3049466	2015	Human
SRR1959400	2015	Human
SRR1966454	2015	Human
SRR1963465	2014	Human
SRR3049492	2014	Human
SRR6116934	2015	Human
SRR5564904	2016	Environmental
SRR3286862	2015	Human
SRR6111051	2016	Human
SRR6117852	2016	Human
SRR3285282	2015	Human
SRR1969218	2014	Human
SRR1645859	2012	Human
SRR3323064	2015	Human
SRR3049582	2014	Human
SRR1967594	2014	Human
SRR1967069	2014	Human
SRR1969659	2014	Human
SRR1968695	2014	Human
SRR1635089	2012	Human
SRR3049263	2014	Human
SRR1969098	2014	Human
SRR3322629	2015	Human
SRR1967309	2014	Human
SRR5451263	2016	Human
SRR3321854	2015	Human
SRR6111101	2015	Human
SRR1967221	2014	Human
SRR6074616	2015	Human
SRR6114091	2015	Human
SRR1958346	2014	Human
SRR1969827	2014	Human
SRR1968097	2014	Human
SRR1968823	2014	Human
SRR1970255	2014	Human
SRR6117745	2016	Human
SRR1968207	2014	Human
SRR1966126	2014	Human
SRR1958545	2014	Human
SRR6062358	2015	Human
SRR5451257	2016	Human
SRR6114082	2015	Human
SRR5451268	2015	Human
SRR3322735	2015	Human
SRR1968716	2014	Human
SRR6074630	2015	Human
SRR6062274	2016	Human
SRR1957902	2014	Human
SRR6074667	2015	Human
SRR6117806	2016	Human
SRR6062411	2015	Human
SRR1645352	2012	Human
SRR1958233	2014	Human
SRR6074528	2015	Human
SRR3049296	2015	Human
SRR1967406	2014	Human
SRR6111199	2016	Human
SRR1968525	2015	Food
SRR6074582	2016	Environmental
SRR1967577	2014	Human
SRR3286683	2015	Food
SRR3285384	2015	Human
SRR1968848	2014	Human
SRR6114061	2015	Human
SRR1967536	2014	Human
SRR6074602	2016	Human
SRR1968221	2015	Food
SRR1645206	2012	Human
SRR1967917	2014	Human
SRR1646356	2012	Human
SRR1963271	2015	Human
SRR1965854	2014	Human
SRR1963378	2015	Human
SRR1969521	2014	Human
SRR6111045	2015	Human
SRR1965215	2014	Human
SRR3120721	2014	Human
SRR1968057	2015	Human
SRR1968549	2015	Human
SRR1969798	2015	Human
SRR6111342	2016	Human
SRR1960081	2014	Food
SRR5572366	2016	Environmental
SRR1646198	2012	Human
SRR6117846	2016	Human
SRR1968133	2014	Human
SRR1968741	2014	Human
SRR1968380	2014	Human
SRR6074714	2015	Human
SRR1969166	2014	Human
SRR6117831	2016	Human
SRR6062432	2015	Human
SRR1966673	2014	Human
SRR1966620	2014	Human
SRR1966443	2014	Human
SRR6062365	2015	Human
SRR1968347	2015	Human
SRR3284825	2015	Human
SRR6117848	2016	Human
SRR3322272	2015	Human
SRR1967112	2014	Human
SRR1968223	2015	Human
SRR6114063	2016	Human
SRR5194024	2015	Human
SRR1966811	2014	Human
SRR6113915	2016	Human
SRR6074725	2015	Human
SRR1963091	2014	Human
SRR3321731	2015	Human
SRR5572379	2016	Environmental
SRR6114068	2015	Human
SRR6062338	2016	Human
SRR3049753	2014	Human
SRR6111315	2016	Human
SRR1966155	2015	Human
SRR1960179	2012	Human
SRR3049660	2014	Human
SRR1958483	2014	Human
SRR1963332	2014	Food
SRR1967022	2014	Human
SRR1967188	2014	Human
SRR6117798	2016	Human
SRR6111226	2015	Human
SRR1969507	2014	Human
SRR6111237	2015	Human
SRR5564913	2016	Environmental
SRR1967138	2014	Human
SRR1958533	2014	Human
SRR1970049	2014	Human
SRR1970152	2014	Human
SRR3321799	2015	Human
SRR6062296	2015	Human
SRR1959242	2015	Human
SRR3322366	2016	Human
SRR1965174	2015	Human
SRR5564854	2016	Environmental
SRR1967265	2014	Human
SRR6111290	2015	Human
SRR1958260	2014	Human
SRR1967889	2014	Human
SRR1963082	2015	Human
SRR1646147	2012	Human
SRR1958670	2014	Human
SRR5564918	2015	Human
SRR6062381	2015	Human
SRR1963537	2014	Human
SRR3322147	2015	Human
SRR1965816	2014	Human
SRR1967918	2014	Human
SRR1646020	2012	Human
SRR6062415	2015	Human
SRR1960327	2014	Human
SRR6062260	2016	Human
SRR6116951	2015	Human
SRR3049457	2015	Human
SRR1965298	2014	Human
SRR3286884	2015	Human
SRR1965517	2015	Human
SRR1968234	2015	Human
SRR6117746	2016	Human
SRR3285455	2015	Human
SRR1969512	2014	Human
SRR1969456	2014	Human
SRR3322367	2015	Human
SRR3286715	2014	Human
SRR1965476	2014	Human
SRR1960376	2012	Human
SRR1968398	2014	Human
SRR6117855	2016	Human
SRR6116933	2016	Human
SRR6117637	2016	Human
SRR1970208	2014	Human
SRR1645971	2012	Human
SRR1968273	2015	Human
SRR1970121	2014	Human
SRR1959296	2014	Human
SRR6111339	2015	Human
SRR3322418	2015	Human
SRR1960184	2012	Human
SRR1969048	2014	Human
SRR1968950	2014	Human
SRR1959259	2015	Human
SRR1968981	2014	Human
SRR1959363	2015	Human
SRR6111219	2016	Food
SRR6111343	2015	Human
SRR1966429	2014	Human
SRR1968629	2015	Human
SRR6117770	2016	Human
SRR3285491	2015	Human
SRR3322025	2015	Human
SRR5451252	2015	Human
SRR1963250	2014	Human
SRR1965771	2014	Human
SRR1970222	2014	Human
SRR3284752	2015	Human
SRR1645647	2012	Human
SRR1966044	2015	Human
SRR3048956	2015	Human
SRR1965898	2014	Human
SRR6074561	2015	Human
SRR1968588	2014	Human
SRR1965208	2014	Human
SRR6062405	2015	Human
SRR5451254	2015	Human
SRR1968343	2014	Human
SRR1959486	2014	Food
SRR3284717	2015	Human
SRR1969768	2015	Human
SRR1645642	2012	Human
SRR1958185	2014	Food
SRR1958316	2014	Human
SRR1970250	2015	Human
SRR1965469	2014	Human
SRR1963522	2012	Food
SRR1965047	2014	Human
SRR1965965	2014	Human
SRR6117772	2016	Human
SRR6116905	2015	Human
SRR6114089	2015	Human
SRR1969646	2014	Human
SRR1968393	2014	Human
SRR1958267	2014	Human
SRR6111012	2015	Human
SRR3284809	2015	Human
SRR6074535	2015	Human
SRR1968012	2014	Human
SRR6074590	2016	Human
SRR1970229	2014	Human
SRR3322075	2015	Human
SRR1645917	2012	Human
SRR6113921	2015	Human
SRR3286897	2015	Human
SRR6117819	2016	Human
SRR6074615	2016	Food
SRR1958133	2014	Human
SRR1645192	2012	Human
SRR6111049	2016	Human
SRR1966270	2014	Human
SRR6111246	2016	Human
SRR6062290	2015	Human
SRR6074643	2015	Human
SRR1970296	2014	Human
SRR3322114	2015	Human
SRR1645777	2012	Human
SRR6117780	2016	Human
SRR1967292	2014	Human
SRR1969381	2015	Human
SRR6110867	2016	Human
SRR1960074	2014	Human
SRR1958304	2014	Human
SRR1959120	2015	Human
SRR6074533	2015	Human
SRR6117826	2016	Human
SRR6062328	2015	Human
SRR3120710	2014	Human
SRR1966593	2015	Human
SRR3049975	2015	Human
SRR1635120	2012	Human
SRR6074703	2015	Food
SRR1970215	2014	Human
SRR1966551	2014	Human
SRR1967554	2015	Human
SRR5572392	2015	Environmental
SRR1967912	2014	Human
SRR1957785	2014	Human
SRR1966112	2015	Human
SRR6074659	2015	Human
SRR1968373	2014	Human
SRR6111203	2015	Human
SRR3048556	2014	Human
SRR1958071	2014	Human
SRR6111026	2015	Human
SRR1968951	2014	Human
SRR1967287	2014	Human
SRR6074679	2015	Human
SRR1968444	2014	Human
SRR3285354	2015	Human
SRR6062452	2015	Human
SRR6062281	2015	Human
SRR1970037	2014	Food
SRR3284783	2015	Human
SRR3049084	2014	Human
SRR3049029	2014	Human
SRR3323048	2015	Human
SRR3285351	2015	Human
SRR3286905	2015	Human
SRR6062428	2015	Human
SRR1957876	2014	Human
SRR5564898	2016	Environmental
SRR3120670	2014	Human
SRR6062256	2016	Human
SRR1965592	2014	Human
SRR1965135	2014	Human
SRR6062308	2016	Human
SRR1635126	2012	Human
SRR1958437	2014	Human
SRR1645831	2012	Human
SRR1967759	2014	Human
SRR3049309	2014	Human
SRR1969075	2014	Human
SRR6116987	2015	Human
SRR3049417	2014	Human
SRR1960264	2014	Human
SRR6062393	2016	Human
SRR1965393	2014	Human
SRR1958237	2014	Human
SRR1966639	2014	Human
SRR3321718	2015	Human
SRR1969363	2015	Human
SRR6074641	2016	Human
SRR3284847	2015	Human
SRR1963360	2015	Human
SRR6116958	2015	Human
SRR1968877	2014	Human
SRR5564903	2016	Environmental
SRR1646384	2012	Human
SRR6116808	2015	Human
SRR6062343	2016	Human
SRR1967561	2015	Human
SRR1968600	2014	Human
SRR1966720	2014	Human
SRR6111295	2015	Human
SRR1969625	2014	Human
SRR6111257	2015	Human
SRR1646120	2012	Human
SRR6062254	2016	Environmental
SRR6111254	2015	Human
SRR6111112	2016	Environmental
SRR6062364	2015	Human
SRR3284739	2015	Human
SRR1966540	2014	Human
SRR6111251	2015	Human
SRR3286729	2015	Human
SRR6062317	2015	Human
SRR1969879	2014	Human
SRR6111007	2015	Human
SRR6062377	2015	Human
SRR1967409	2014	Human
SRR1646146	2012	Human
SRR6074650	2016	Human
SRR6111088	2015	Human
SRR1958444	2014	Human
SRR3322987	2016	Human
SRR5565029	2015	Human
SRR6111352	2015	Human
SRR6110991	2015	Human
SRR6074493	2015	Human
SRR3285243	2015	Human
SRR1965661	2014	Human
SRR1645228	2012	Human
SRR1969966	2014	Human
SRR3286617	2015	Human
SRR3284779	2015	Human
SRR1958174	2014	Human
SRR1968177	2014	Human
SRR6116972	2015	Human
SRR1966883	2015	Human
SRR3322316	2015	Human
SRR1645946	2012	Human
SRR6074685	2016	Human
SRR1967578	2014	Human
SRR3285055	2015	Human
SRR3049537	2014	Human
SRR1645173	2012	Human
SRR1966993	2014	Human
SRR6114067	2016	Environmental
SRR3049605	2014	Human
SRR6062420	2015	Human
SRR1967386	2014	Human
SRR1960218	2014	Food
SRR3322394	2015	Human
SRR6074542	2015	Human
SRR1967798	2014	Human
SRR5572363	2016	Environmental
SRR1966079	2015	Human
SRR5572380	2016	Environmental
SRR6062319	2015	Human
SRR1963407	2014	Human
SRR1966814	2014	Human
SRR1968359	2014	Human
SRR1958472	2014	Human
SRR6117803	2016	Human
SRR3048906	2014	Human
SRR3286940	2015	Human
SRR3048571	2014	Human
SRR6111311	2016	Human
SRR3286915	2015	Human
SRR1960365	2014	Human
SRR6074596	2015	Human
SRR1965556	2014	Human
SRR5572374	2016	Environmental
SRR1960040	2014	Human
SRR1965698	2014	Food
SRR3286607	2015	Human
SRR3285446	2015	Human
SRR1959727	2014	Human
SRR1966667	2014	Human
SRR3049929	2014	Human
SRR1969441	2014	Human
SRR5565023	2016	Environmental
SRR3049813	2014	Human
SRR1968809	2014	Human
SRR1969065	2014	Human
SRR1645141	2012	Human
SRR1963474	2014	Human
SRR5193503	2015	Human
SRR6074727	2015	Human
SRR1969097	2014	Human
SRR3285364	2015	Human
SRR1963222	2015	Human
SRR6062388	2016	Human
SRR1967247	2015	Human
SRR3049286	2014	Human
SRR1645362	2012	Human
SRR6111041	2015	Human
SRR3048993	2015	Human
SRR6074662	2016	Human
SRR1963243	2014	Human
SRR1969999	2014	Human
SRR1646363	2012	Human
SRR6116912	2015	Human
SRR3322724	2015	Human
SRR1969531	2015	Human
SRR1645210	2012	Human
SRR1646353	2012	Human
SRR3049018	2014	Human
SRR6111055	2015	Human
SRR3286646	2015	Human
SRR1967447	2014	Human
SRR5451285	2015	Human
SRR1646273	2012	Human
SRR3285401	2015	Human
SRR1960187	2014	Human
SRR1959412	2014	Human
SRR1958146	2014	Human
SRR1965582	2014	Human
SRR6111073	2016	Human
SRR5572407	2016	Human
SRR6062278	2015	Human
SRR1968283	2015	Human
SRR1646094	2012	Human
SRR6111320	2015	Human
SRR1967982	2014	Human
SRR6111010	2015	Human
SRR1645753	2012	Human
SRR1966499	2014	Human
SRR6062437	2015	Human
SRR6116893	2015	Human
SRR1966414	2014	Human
SRR6116977	2015	Human
SRR1970081	2014	Human
SRR1646005	2012	Human
SRR3285406	2015	Human
SRR6074721	2015	Human
SRR3285489	2015	Human
SRR6111076	2015	Human
SRR1960687	2014	Human
SRR6062267	2015	Human
SRR3049314	2014	Human
SRR1969492	2015	Human
SRR1645199	2012	Human
SRR6074585	2015	Human
SRR3322092	2015	Human
SRR3049206	2014	Human
SRR1967168	2015	Human
SRR3322402	2015	Human
SRR1966834	2015	Human
SRR1967194	2015	Human
SRR3049281	2015	Human
SRR6062348	2015	Human
SRR1958107	2014	Human
SRR1965421	2014	Human
SRR1646381	2012	Human
SRR6074634	2015	Human
SRR6116938	2016	Human
SRR1958467	2014	Human
SRR1635105	2012	Human
SRR3284734	2015	Human
SRR1966708	2014	Human
SRR3322408	2015	Human
SRR6114077	2016	Environmental
SRR6062323	2015	Human
SRR3049451	2015	Human
SRR6117839	2016	Human
SRR1965971	2014	Human
SRR1646154	2012	Human
SRR3049259	2014	Human
SRR3322056	2015	Human
SRR3285399	2015	Human
SRR1966149	2015	Human
SRR1646001	2012	Human
SRR1967234	2015	Human
SRR1646230	2012	Human
SRR5451271	2016	Human
SRR1965953	2014	Human
SRR5564899	2015	Human
SRR1966450	2014	Human
SRR3048879	2014	Human
SRR6111242	2015	Human
SRR1645740	2012	Human
SRR6116949	2015	Human
SRR1966007	2014	Human
SRR1966531	2015	Human
SRR1959223	2014	Human
SRR1968416	2014	Human
SRR1967873	2015	Human
SRR1645231	2012	Human
SRR3322091	2015	Human
SRR6062369	2015	Human
SRR6110995	2015	Human
SRR1645272	2012	Human
SRR6074492	2016	Human
SRR1645246	2012	Human
SRR6074612	2016	Human
SRR3323009	2016	Human
SRR1970246	2014	Human
SRR6110987	2015	Human
SRR1965659	2014	Human
SRR3286600	2015	Human
SRR1966494	2014	Human
SRR1967869	2014	Human
SRR3322401	2015	Human
SRR6062354	2015	Animal
SRR3322096	2015	Human
SRR3049573	2014	Human
SRR3321891	2015	Human
SRR6116787	2015	Human
SRR1969475	2015	Human
SRR6062310	2016	Human
SRR1966786	2015	Human
SRR1645902	2012	Human
SRR6062303	2015	Human
SRR1969870	2014	Human
SRR3286671	2015	Human
SRR1968886	2015	Human
SRR1969254	2014	Human
SRR1958053	2014	Human
SRR1968291	2014	Human
SRR6062349	2015	Human
SRR6111192	2015	Human
SRR1967813	2014	Food
SRR1965402	2014	Food
SRR6114095	2015	Human
SRR6114071	2015	Human
SRR1645577	2012	Food
SRR1966283	2014	Human
SRR5564908	2015	Environmental
SRR3322916	2015	Human
SRR6074606	2015	Human
SRR1969854	2014	Human
SRR6116961	2015	Human
SRR6117792	2016	Human
SRR1967048	2014	Human
SRR1967749	2014	Human
SRR6074696	2015	Human
SRR3286888	2015	Human
SRR1969497	2014	Human
SRR1970022	2015	Human
SRR5451267	2016	Human
SRR3286918	2015	Human
SRR1960058	2014	Human
SRR1960180	2014	Human
SRR1645835	2012	Human
SRR1961873	2014	Human
SRR3286920	2015	Human
SRR3322311	2015	Human
SRR3049027	2015	Human
SRR6062427	2015	Human
SRR1970033	2014	Human
SRR1965287	2015	Human
SRR6110972	2016	Environmental
SRR6117784	2016	Human
SRR6116789	2016	Human
SRR1645732	2012	Human
SRR6114085	2015	Environmental
SRR1968872	2014	Human
SRR1958556	2014	Human
SRR3286950	2015	Human
SRR6074575	2015	Human
SRR1646248	2012	Human
SRR1958120	2014	Human
SRR3049186	2014	Human
SRR1646025	2012	Human
SRR3049637	2014	Human
SRR1968668	2014	Human
SRR1966615	2014	Human
SRR6074724	2015	Human
SRR1645195	2012	Human
SRR1959478	2015	Human
SRR6062443	2016	Human
SRR6062250	2015	Human
SRR6062412	2015	Human
SRR1968936	2014	Human
SRR6114064	2015	Human
SRR3284741	2015	Human
SRR1968717	2014	Human
SRR5572369	2016	Environmental
SRR6111285	2015	Human
SRR1967527	2014	Human
SRR3322722	2015	Human
SRR3321855	2015	Human
SRR6111046	2015	Human
SRR1963484	2012	Human
SRR1963276	2014	Human
SRR3321732	2015	Human
SRR1645741	2012	Human
SRR1958317	2014	Human
SRR3286587	2015	Human
SRR3284828	2015	Human
SRR6111344	2015	Human
SRR6110974	2016	Human
SRR6116928	2015	Human
SRR3286851	2015	Human
SRR5565041	2016	Environmental
SRR1969986	2014	Human
SRR6117769	2016	Human
SRR6117851	2016	Human
SRR1969973	2014	Human
SRR6074611	2015	Human
SRR3285367	2015	Food
SRR5451270	2015	Human
SRR1968805	2014	Human
SRR1966059	2015	Human
SRR1968894	2014	Human
SRR6111229	2015	Animal
SRR1967348	2015	Human
SRR1968883	2014	Human
SRR1646153	2012	Food
SRR1965324	2014	Human
SRR1969662	2014	Human
SRR1969317	2014	Human
SRR1965720	2014	Human
SRR6062409	2015	Human
SRR6074663	2016	Human
SRR6111322	2015	Human
SRR1969655	2014	Human
SRR3120737	2015	Human
SRR6062355	2015	Human
SRR1969770	2014	Human
SRR1960311	2015	Human
SRR3284821	2016	Human
SRR6111300	2015	Human
SRR6111241	2015	Human
SRR3322404	2015	Human
SRR5572362	2015	Human
SRR1959495	2012	Food
SRR1968062	2014	Human
SRR3284748	2015	Environmental
SRR1966303	2014	Human
SRR3284841	2015	Human
SRR6062289	2015	Human
SRR1645357	2012	Human
SRR3048837	2014	Human
SRR1967639	2014	Human
SRR3049211	2014	Human
SRR1967122	2015	Human
SRR1969955	2014	Human
SRR3286901	2015	Human
SRR6117847	2016	Human
SRR3284723	2015	Human
SRR3286706	2015	Food
SRR1959314	2014	Human
SRR1646114	2012	Human
SRR1645157	2012	Human
SRR5572387	2015	Human
SRR6117761	2016	Human
SRR6117849	2016	Human
SRR1967753	2014	Human
SRR1968966	2015	Human
SRR3285422	2015	Human
SRR6074647	2016	Human
SRR1966721	2014	Human
SRR1968149	2014	Human
SRR3049101	2015	Human
SRR6111096	2015	Human
SRR1965280	2015	Human
SRR6117789	2016	Human
SRR1967196	2014	Human
SRR6116988	2015	Human
SRR6116892	2015	Human
SRR1963085	2014	Human
SRR6074684	2015	Human
SRR1958609	2014	Human
SRR6111235	2015	Human
SRR1957803	2014	Human
SRR1645609	2012	Human
SRR3048764	2014	Human
SRR1645768	2012	Human
SRR6116937	2015	Food
SRR1958015	2014	Human
SRR6110979	2015	Human
SRR1646378	2012	Human
SRR3049729	2014	Human
SRR1966840	2014	Human
SRR3049500	2014	Human
SRR3048779	2014	Human
SRR1970252	2014	Human
SRR6116918	2015	Human
SRR3322094	2015	Human
SRR1958443	2014	Human
SRR6074500	2016	Human
SRR1967731	2014	Human
SRR1966413	2014	Human
SRR1965737	2014	Human
SRR1960296	2014	Human
SRR1967843	2014	Human
SRR1967312	2014	Human
SRR1966700	2014	Human
SRR1645367	2012	Human
SRR1957831	2014	Human
SRR1958281	2014	Human
SRR1965318	2014	Human
SRR1645900	2012	Human
SRR6117768	2016	Human
SRR6062301	2016	Human
SRR1958084	2014	Human
SRR6111025	2016	Human
SRR6062295	2015	Human
SRR6062339	2015	Human
SRR1970219	2014	Human
SRR6111074	2015	Human
SRR6062439	2015	Human
SRR3322353	2015	Human
SRR6074656	2015	Human
SRR1970190	2015	Human
SRR3321903	2015	Human
SRR3285397	2015	Human
SRR1970020	2014	Human
SRR1965212	2015	Human
SRR6062276	2016	Human
SRR5572397	2016	Environmental
SRR1645652	2012	Human
SRR1958036	2014	Human
SRR6074573	2015	Human
SRR3049952	2014	Human
SRR1966137	2014	Human
SRR3049902	2014	Human
SRR1965096	2014	Human
SRR6062316	2015	Human
SRR3286969	2015	Human
SRR3286864	2015	Human
SRR1963406	2014	Human
SRR1966410	2015	Human
SRR1963223	2015	Human
SRR1958388	2014	Human
SRR5572355	2015	Human
SRR1966276	2014	Human
SRR1963343	2012	Food
SRR3284810	2015	Human
SRR1968072	2014	Food
SRR3049711	2014	Human
SRR1966019	2014	Human
SRR1965263	2014	Human
SRR1957946	2014	Human
SRR1965199	2014	Human
SRR6062398	2016	Human
SRR1969217	2014	Human
SRR1966108	2014	Human
SRR1958440	2014	Human
SRR6110983	2016	Human
SRR3049520	2014	Human
SRR6111052	2015	Human
SRR1968776	2014	Human
SRR1963523	2014	Human
SRR6111196	2016	Human
SRR3321815	2015	Food
SRR6117765	2016	Human
SRR6116806	2015	Food
SRR1966516	2014	Human
SRR6074629	2015	Human
SRR6111293	2015	Human
SRR1958434	2014	Human
SRR6117640	2016	Human
SRR3286723	2015	Human
SRR6111325	2015	Human
SRR3286973	2015	Human
SRR1960053	2015	Human
SRR6111296	2016	Human
SRR6111314	2015	Human
SRR3286703	2015	Human
SRR5572390	2015	Human
SRR6116791	2015	Human
SRR6074624	2016	Human
SRR3322098	2015	Human
SRR1969000	2014	Human
SRR1959239	2012	Food
SRR1968964	2015	Human
SRR6117807	2016	Human
SRR1963318	2014	Human
SRR1966719	2014	Human
SRR1965745	2014	Human
SRR6074607	2015	Human
SRR3285368	2015	Human
SRR1645431	2012	Human
SRR6117753	2016	Human
SRR6111309	2016	Human
SRR3322160	2016	Human
SRR1966474	2014	Human
SRR3322970	2015	Human
SRR6062263	2016	Human
SRR3285080	2015	Human
SRR6062444	2016	Human
SRR5572359	2016	Environmental
SRR3048532	2015	Human
SRR1960362	2014	Human
SRR1969046	2014	Human
SRR6116898	2015	Human
SRR1969145	2014	Food
SRR1969352	2014	Human
SRR1963446	2015	Human
SRR1970091	2015	Human
SRR3286689	2015	Human
SRR3285451	2015	Human
SRR1646090	2012	Human
SRR1958241	2014	Human
SRR1646357	2012	Human
SRR6074677	2015	Human
SRR1968281	2014	Human
SRR1966150	2015	Human
SRR3049082	2014	Human
SRR1969468	2015	Human
SRR1966265	2015	Human
SRR6074711	2015	Human
SRR1645832	2012	Human
SRR1961508	2014	Human
SRR1967257	2014	Human
SRR3285374	2015	Human
SRR6062342	2015	Human
SRR1967622	2014	Human
SRR6074674	2016	Human
SRR1969432	2015	Human
SRR1969730	2014	Animal
SRR6074622	2015	Human
SRR1645611	2012	Human
SRR5572425	2015	Environmental
SRR6111189	2015	Human
SRR1645463	2012	Human
SRR1970114	2015	Human
SRR3286612	2015	Human
SRR1970031	2014	Human
SRR1958686	2014	Human
SRR1969842	2015	Human
SRR6111050	2016	Environmental
SRR6062329	2015	Human
SRR1969606	2014	Human
SRR1646121	2012	Human
SRR1967373	2015	Human
SRR5565024	2015	Human
SRR1965479	2014	Human
SRR1646233	2012	Human
SRR1966366	2014	Human
SRR3322123	2015	Human
SRR1645388	2012	Human
SRR3322271	2015	Human
[truncated: 1,352 more rows]
