# Supplementary material for: Public health surveillance in the UK revolutionises our understanding of the invasive Salmonella Typhimurium epidemic in Africa
Source: Genome Med. 2017 Oct 31;9:92. doi: 10.1186/s13073-017-0480-7 (PMC5663059; doi:10.1186/s13073-017-0480-7)
Supplement: Supplementary file 2 — Complete metadata and accession numbers for all S. Typhimurium ST313 isolates included in this study. (XLSX 24 kb) [file 13073_2017_480_MOESM2_ESM.xlsx]

## Sheet: Table S2 Legend
		Supplementary Table S2
		Tab 1 "per patient"	Complete metadata for each single-patient isolate source in this study. Where multiple isolates were collected from the same patient, a single representative isolate was chosen. This table includes information about the publically available African genomes which were included in the analysis for context. Empty cells or the text N/A indicate no available data or not applicable (in the case of geno…
		Tab 2 "per sequence"	Complete list of all UK-isolated strains included in this study. Short read accession number is given for each isolate.

## Sheet: per patient
ID	Accession number	Associated IDs (if multiple isolates from same patient)	PHE centre	Travel to sSA	Country associated with	Travel info available	Sample Type	Isolate source	isolate source (multi)	Report Date	African lineage	AMR genes or plasmid replicons detected in genome	Antimicrobial resistance phenotype	Enhanced surveillance available	Country of origin (blue= UK, black= Africa)	UK strains associated with travel to Africa (orange), no travel (grey), no data (white)	Source (brown= faeces, red= extraintestinal, green= food/environmental, grey= unknown
DT2B	ERR024398		#N/A		UK	#N/A		Faeces		#N/A	No	#N/A	N/A	No
U10	SRR1965263		Yorkshire and Humber	N	UK	Y	Human	Faeces		2014-06-03	No	FII-S1;FIB-17	$	Yes
U11	SRR1965387		West Midlands	N	UK	Y	Human	Faeces		2014-06-05	No	FII-S1;FIB-17	$	No
U12	SRR1967419		London	N	UK	Y	Human	N/A		2014-06-19	No	FII-S1;FIB-17	$	Yes
U14	SRR1966418		East of England	N	UK	Y	Human	Blood		2014-08-26	No	FII-S1;FIB-17	$	Yes
U15	SRR1645388		East Midlands		UK	N	Human	Faeces		2012-05-24	No	FII-S1;FIB-17;gyrA_SET[83:S-F]	SUL256,NAL16,CIP	No
U16	SRR1645171		Yorkshire and Humber		UK	N	Human	Faeces		2012-06-15	No	FII-S1;FIB-17	$	No
U2	SRR1646230		East of England	N	UK	Y	Human	Faeces		2012-11-02	No	FII-S1;FIB-17	$	No
U22	SRR3048892		South East		UK	N	Human	Faeces		2014-06-18	No	#N/A	$	No
U23	SRR1969854		South East	N	UK	Y	Human	Faeces		2014-10-10	No	FII-S1;FIB-17	$	No
U24	SRR1967447		London	N	UK	Y	Human	Faeces		2014-10-23	No	FII-S1;FIB-17	$	No
U25	SRR1958036		London		UK	N	Human	Faeces		2014-11-10	No	FII-S1;FIB-17	$	No
U27	SRR1958303		London	Y	Uganda	Y	Human	Faeces		2014-11-07	No	FII-S1;FIB-17	$	No
U28	SRR1960363		None		UK	N	Human	Faeces		2014-12-10	No	FII-S1;FIB-17	$	No
U29	SRR1968084		London		UK	N	Human	Faeces		2015-01-26	No	None found	$	No
U3	SRR1646238		East of England		UK	N	Human	Faeces		2012-12-10	No	FII-S1;FIB-17	$	No
U30	SRR1968221		#N/A		UK	N	Food	Raw Produce		2015-02-24	No	FII-S1;FIB-17	$	No
U31	SRR1967938		London		UK	N	Human	Faeces		2015-02-18	No	FII-S1;FIB-17	$	No
U32	SRR1969492	U32, U33	London		UK	N	Human	Blood	Blood, Blood	2015-02-25	No	FII-S1;FIB-17	$	No
U34	SRR1966635		West Midlands	N	UK	Y	Human	Faeces		2015-03-05	No	FII-S1;FIB-17	$	Yes
U36	SRR1966593		London	N	UK	Y	Human	Faeces		2015-03-05	No	FII-S1;FIB-17	N/A	Yes
U37	SRR1968962		East of England	N	UK	Y	Human	Faeces		2015-03-12	No	FII-S1;FIB-17	$	Yes
U38	SRR1967438		Yorkshire and Humber	N	UK	Y	Human	Faeces		2015-03-17	No	FII-S1;FIB-17	$	No
U4	SRR1645545		West Midlands	N	UK	Y	Human	Faeces		2012-12-20	No	FII-S1;FIB-17	$	No
U40	SRR1968061		London		UK	N	Human	Faeces		2015-03-18	No	FII-S1;FIB-17	$	No
U43	SRR5451258		Yorkshire and Humber		UK	N	Human	Faeces		2015-06-10	No	#N/A	$	No
U44	SRR5451287		London	N	Pakistan	Y	Human	Faeces		2015-05-26	No	FII-S1;FIB-17	$	Yes
U46	SRR5451286		London	N	UK	Y	Human	Faeces		2015-06-12	No	FII-S1;FIB-17	$	Yes
U47	SRR5451276		South West	N	UK	Y	Human	Faeces		2015-06-16	No	FII-S1;FIB-17	$	Yes
U48	SRR5451252		Yorkshire and Humber	N	UK	Y	Human	Faeces		2015-06-29	No	FII-S1;FIB-17	$	No
U49	SRR5451278		London		UK	N	Human	Faeces		2015-06-30	No	FII-S1;FIB-17	$	No
U5	SRR1645768		Wales		UK	N	Human	Faeces		2012-12-21	No	FII-S1;FIB-17	$	No
U50	SRR5451285		London		UK	N	Human	Faeces		2015-07-02	No	FII-S1;FIB-17	$	No
U51	SRR3323011		London	N	UK	Y	Human	Faeces		2015-08-06	No	FII-S1;FIB-17	$	No
U52	SRR3284779		London	N	UK	Y	Human	Faeces		2015-08-06	No	FII-S1;FIB-17	$	No
U53	SRR3285477		East of England		UK	N	Human	Faeces		2015-08-07	No	FII-S1;FIB-17	$	No
U54	SRR5193685		South East	N	UK	Y	Human	Faeces		2015-08-10	No	None found	AMP8,SUL256,STR16,TET8	Yes
U55	SRR3322345		North West	N	UK	Y	Human	Faeces		2015-09-08	No	FII-S1;FIB-17	$	Yes
U56	SRR5451268		Yorkshire and Humber	N	Pakistan	Y	Human	Faeces		2015-10-12	No	FII-S1;FIB-17	$	No
U57	SRR5451279		London	N	UK	Y	Human	Faeces		2015-09-25	No	FII-S1;FIB-17	AMP8	Yes
U58	SRR5451270		South West	N	UK	Y	Human	Faeces		2015-10-01	No	FII-S1;FIB-17;I1	$	No
U59	SRR5451254		East of England		UK	N	Human	Faeces		2015-10-19	No	FII-S1;FIB-17	$	No
U61	SRR5451275		South East	N	UK	Y	Human	Faeces		2015-10-27	No	FII-S1;FIB-17	$	No
U62	SRR5451283		East of England		UK	N	Human	Faeces		2015-10-19	No	FII-S1;FIB-17	$	No
U63	SRR5451281		London		UK	N	Human	Blood		2015-10-22	No	FII-S1;FIB-17	$	No
U64	SRR5451266		London	N	UK	Y	Human	Faeces		2015-10-27	No	FII-S1;FIB-17	$	No
U65	SRR5451255		London	N	Portugal	Y	Human	Faeces		2015-10-28	No	FII-S1;FIB-17;FII-2	$	Yes
U66	SRR3322379		London		UK	N	Human	Faeces		2015-11-03	No	FII-S1;FIB-17	$	No
U69	SRR5451261		#N/A		UK	N	Dog	Dog		2015-12-22	No	FII-S1;FIB-17	$	No
U7	SRR1966408		East of England	N	UK	Y	Human	Faeces		2014-05-14	No	FII-S1;FIB-17	$	Yes
U70	SRR5451259		London		UK	N	Human	Faeces		2016-01-04	No	FII-S1;FIB-17	$	No
U74	SRR5451280		North West	N	Cape verde	Y	Human	Faeces		2016-02-03	No	FII-S1;FIB-17	$	No
U75	SRR5451257		East of England	N	Belize	Y	Human	Faeces		2016-02-26	No	FII-S1;FIB-17	$	No
U76	SRR5451251		South East	N	India	Y	Human	Faeces		2016-03-02	No	FII-S1;FIB-17	AMP8,CHL8,CHL16,SUL256,STR16,NAL16,CIP0.64,CIP0.5	No
U77	SRR5451260		East of England	N	UK	Y	Human	Faeces		2016-02-29	No	FII-S1;FIB-17	$	Yes
U78	SRR5451265	U78, U79	West Midlands	N	India	Y	Human	Faeces	Faeces, Faeces	2016-03-11	No	FII-S1;FIB-17	$	No
U8	SRR1966656		London	N	UK	Y	Human	Faeces		2014-05-29	No	FII-S1;FIB-17	$	Yes
U80	SRR5451253		East of England	N	UK	Y	Human	Faeces		2016-03-21	No	FII-S1;FIB-17	$	Yes
U81	SRR5215816		East of England	N	UK	Y	Human	Faeces		2016-03-29	No	FII-S1;FIB-17	$	Yes
U82	SRR5451272		London	N	UK	Y	Human	Faeces		2016-04-04	No	FII-S1;FIB-17	$	Yes
U83	SRR5451267		South East	N	UK	Y	Human	Faeces		2016-04-22	No	FII-S1;FIB-17	$	Yes
U84	SRR5451256		East of England	N	UK	Y	Human	Faeces		2016-04-22	No	FII-S1;FIB-17	$	Yes
U86	SRR5451274		South East	N	UK	Y	Human	Faeces		2016-05-26	No	None	$	No
U87	SRR5451262		North West	N	India	Y	Human	Faeces		2016-05-26	No	FII-S1;FIB-17	$	No
U9	SRR1968363		East of England	N	UK	Y	Human	N/A		2014-05-30	No	FII-S1;FIB-17	$	Yes
U26	SRR1968109		London		UK	N	Human	Faeces		2014-12-03	Unknown	#N/A	AMP8,TET8	No
6325U	ERR024780		#N/A		Uganda	N/A		Blood		#N/A	Yes	#N/A	N/A	No
A082	ERR023770		#N/A		Malawi	N/A		Blood		#N/A	Yes	#N/A	N/A	No
A13198	ERR023769		#N/A		Malawi	N/A		Blood		#N/A	Yes	#N/A	N/A	No
A16083	ERR023784		#N/A		Malawi	N/A		Blood		#N/A	Yes	#N/A	N/A	No
A357	ERR023771		#N/A		Malawi	N/A		Blood		#N/A	Yes	#N/A	N/A	No
A38589	ERR023782		#N/A		Malawi	N/A		Blood		#N/A	Yes	#N/A	N/A	No
A39051	ERR023797		#N/A		Malawi	N/A		Blood		#N/A	Yes	#N/A	N/A	No
C13184	ERR023796		#N/A		Malawi	N/A		Blood		#N/A	Yes	#N/A	N/A	No
C2110	ERR023777		#N/A		Malawi	N/A		Blood		#N/A	Yes	#N/A	N/A	No
D11578	ERR023783		#N/A		Malawi	N/A		Blood		#N/A	Yes	#N/A	N/A	No
I32	ERR023810		#N/A		Mali	N/A		Blood		#N/A	Yes	#N/A	N/A	No
I7	ERR023812		#N/A		Mali	N/A		Blood		#N/A	Yes	#N/A	N/A	No
J17	ERR023794		#N/A		Mali	N/A		Blood		#N/A	Yes	#N/A	N/A	No
J20	ERR023805		#N/A		Mali	N/A		Blood		#N/A	Yes	#N/A	N/A	No
J27	ERR023795		#N/A		Mali	N/A		Blood		#N/A	Yes	#N/A	N/A	No
J3	ERR023793		#N/A		Mali	N/A		Blood		#N/A	Yes	#N/A	N/A	No
M1111568	ERR024769		#N/A		Mozambique	N/A		Faeces		#N/A	Yes	#N/A	N/A	No
M1605206	ERR024424		#N/A		Mozambique	N/A		Blood		#N/A	Yes	#N/A	N/A	No
M2907772	ERR024420		#N/A		Mozambique	N/A		Blood		#N/A	Yes	#N/A	N/A	No
P51	ERR023803		#N/A		Mali	N/A		Blood		#N/A	Yes	#N/A	N/A	No
P73	ERR023802		#N/A		Mali	N/A		Blood		#N/A	Yes	#N/A	N/A	No
U1	SRR1646227		London	Y	Ghana	Y	Human	Blood		2012-08-28	Yes	FII-S1;FIB-17;TEM-1;strB,strA;dfrA-1;sul-2;sul-1;catA-1;gyrA_SET[83:S-Y]	AMP8,CHL8,SU256L,STR16,TMP2,NAL16,CIP	No
U13	SRR1966509		London	Y	Nigeria	Y	Human	Blood		2014-07-21	Yes	FII-S1;FIB-17;TEM-1;strA;strB;dfrA-1;sul-1;sul-2;catA-1	AMP8,CHL8,CHL16,SUL256,STR16,TMP2	No
U17	SRR1967883	U18, U17, U19, U20, U6	London	Y	African continent (?)	Y	Human	Blood	Bronchial washings, Blood, Faeces, Bronchial alveolar lavage, Bronchial alveolar lavage	2014-05-07	Yes	FII-S1;FIB-17;TEM-1;strA;strB;dfrA-1;sul-2;sul-1;catA-1	AMP8,CHL8,CHL16,SUL256,STR16,TMP2	Yes
U35	SRR1966023	U35, U39	London	Y	Nigeria	Y	Human	Blood	Blood, Faeces	2015-03-04	Yes	FII-S1;FIB-17;TEM-1;strA;strB;dfrA-1;sul-1;sul-2;catA-1	AMP8,CHL8,CHL16,SUL256,STR16,TMP2	No
U42	SRR3285401	U42, U41	London		UK (African name)	N	Human	Blood	Blood, Blood	2015-05-27	Yes	FII-S1;FIB-17;TEM-1;strA;strB;dfrA-1;sul-2;sul-1;catA-1	AMP8,CHL8,CHL16,SUL256,STR16,TMP2	No
U45	SRR5451277		London		UK (STD clinic)	N	Human	Blood		2015-07-17	Yes	FII-S1;FIB-17;TEM-1;strA;strB;dfrA-1;sul-2;sul-1	AMP8,SUL256,STR16,TMP2	No
U60	SRR5451282		London	Y	Kenya	Y	Human	Blood		2015-10-08	Yes	FII-S1;FIB-17;HI2;CTX-M-15;OXA-1;TEM-1;strA;strB;dfrA-1;dfrA-14;sul-2;sul-1;catA-1;tet(A)-1;terF;terE;terD;terC;terB	AMP8,CHL8,CHL16,SUL256,TOB2,NAL16,CIP0.064,CIP0.5,CTX0.5,CTX1	Yes
U67	SRR3323046		East Midlands	Y	Nigeria	Y	Human	Blood		2015-11-23	Yes	FII-S1;FIB-17;TEM-1;strA;strB;dfrA-1;sul-2;sul-1;catA-1	AMP8,CHL8,CHL16,SUL256,STR16,TMP2	No
U68	SRR5451264		London		UK (African name)	N	Human	Pus		2015-12-10	Yes	FII-S1;FIB-17;TEM-1;strA;strB;dfrA-1;sul-1;sul-2;catA-1	AMP8,CHL8,CHL16,SUL256,STR16,TMP2	No
U72	SRR5451284		London	N	UK	Y	Human	N/A		2016-02-03	Yes	FII-S1;FIB-17;TEM-1;strA;strB;dfrA-1;sul-2;sul-1;catA-1	AMP8,CHL8,CHL16,SUL256,STR16,TMP2	Yes
U73	SRR5451273	U73, U71	London	N	UK (African name, African markets)	Y	Human	Blood	Faeces, Blood	2016-02-03	Yes	FII-S1;FIB-17;TEM-1	AMP8	Yes
U85	SRR5451269		London	Y	Ghana	Y	Human	Faeces		2016-05-09	Yes	FII-S1;FIB-17;TEM-1;strA;strB;dfrA-1;sul-1;sul-2;catA-1	AMP8,CHL8,CHL16,SUL256,STR16,TMP2	Yes

## Sheet: per sequence
ID	SRA accession
U15	SRR1645388
U16	SRR1645171
U1	SRR1646227
U2	SRR1646230
U3	SRR1646238
U4	SRR1645545
U5	SRR1645768
U17	SRR1967883
U6	SRR1967248
U7	SRR1966408
U18	SRR1966068
U19	SRR1969775
U20	SRR3048536
U8	SRR1966656
U9	SRR1968363
U10	SRR1965263
U21	SRR1966645	ST19 outlier
U11	SRR1965387
U12	SRR1967419
U22	SRR3048892
U13	SRR1966509
U14	SRR1966418
U23	SRR1969854
U24	SRR1967447
U25	SRR1958036
U26	SRR1968109
U27	SRR1958303
U28	SRR1960363
U29	SRR1968084
U30	SRR1968221
U31	SRR1967938
U32	SRR1969492
U33	SRR1968269
U34	SRR1966635
U35	SRR1966023
U36	SRR1966593
U37	SRR1968962
U38	SRR1967438
U39	SRR3049780
U40	SRR1968061
U41	SRR3286620
U42	SRR3285401
U43	SRR5451258
U44	SRR5451287
U45	SRR5451277
U46	SRR5451286
U47	SRR5451276
U48	SRR5451252
U49	SRR5451278
U50	SRR5451285
U51	SRR3323011
U52	SRR3284779
U53	SRR3285477
U54	SRR5193685
U55	SRR3322345
U56	SRR5451268
U57	SRR5451279
U58	SRR5451270
U59	SRR5451254
U60	SRR5451282
U61	SRR5451275
U62	SRR5451283
U63	SRR5451281
U64	SRR5451266
U65	SRR5451255
U66	SRR3322379
U67	SRR3323046
U68	SRR5451264
U69	SRR5451261
U70	SRR5451259
U71	SRR5451271
U72	SRR5451284
U73	SRR5451273
U74	SRR5451280
U75	SRR5451257
U76	SRR5451251
U77	SRR5451260
U78	SRR5451265
U79	SRR5451263
U80	SRR5451253
U81	SRR5215816
U82	SRR5451272
U83	SRR5451267
U84	SRR5451256
U85	SRR5451269
U86	SRR5451274
U87	SRR5451262
